# Supplementary material for: Normalized Polarization Ratios for the Analysis of Cell Polarity
Source: PLoS One. 2014 Jun 25;9(6):e99885. doi: 10.1371/journal.pone.0099885 (PMC4070888; doi:10.1371/journal.pone.0099885)
Supplement: Data S1 — (ZIP) [file pone.0099885.s007.zip]

Archive with 3 entries (3 files):
- data_BW_SCD.mat
- data_clustered_SCD.mat
- data_non_clustered_SCD.mat
