# Supplementary material for: Normalized Polarization Ratios for the Analysis of Cell Polarity
Source: PLoS One. 2014 Jun 25;9(6):e99885. doi: 10.1371/journal.pone.0099885 (PMC4070888; doi:10.1371/journal.pone.0099885)
Supplement: Data S2 — (ZIP) [file pone.0099885.s008.zip]

Archive with 21 entries (20 files):
- Data_asymetric.mat
- Data_symetric.mat
- PR for simulations.xls
- extracted_data/
- extracted_data/load_data_for_figure_4.m
- extracted_data/sum_matrix_major_down_clustered_asymetric.mat
- extracted_data/sum_matrix_major_down_clustered_symetric.mat
- extracted_data/sum_matrix_major_down_non_clustered_asymetric.mat
- extracted_data/sum_matrix_major_down_non_clustered_symetric.mat
- extracted_data/sum_matrix_major_up_clustered_asymetric.mat
- extracted_data/sum_matrix_major_up_clustered_symetric.mat
- extracted_data/sum_matrix_major_up_non_clustered_asymetric.mat
- extracted_data/sum_matrix_major_up_non_clustered_symetric.mat
- extracted_data/sum_matrix_minor_left_clustered_asymetric.mat
- extracted_data/sum_matrix_minor_left_clustered_symetric.mat
- extracted_data/sum_matrix_minor_left_non_clustered_asymetric.mat
- extracted_data/sum_matrix_minor_left_non_clustered_symetric.mat
- extracted_data/sum_matrix_minor_right_clustered_asymetric.mat
- extracted_data/sum_matrix_minor_right_clustered_symetric.mat
- extracted_data/sum_matrix_minor_right_non_clustered_asymetric.mat
- extracted_data/sum_matrix_minor_right_non_clustered_symetric.mat
