# Supplementary material for: Normalized Polarization Ratios for the Analysis of Cell Polarity
Source: PLoS One. 2014 Jun 25;9(6):e99885. doi: 10.1371/journal.pone.0099885 (PMC4070888; doi:10.1371/journal.pone.0099885)
Supplement: Data S2 — (ZIP) [file pone.0099885.s008.zip › PR for simulations.xls]

## Sheet: Sheet1
									i
T value\Cell	1	2	3	4	5	6	7	8	9	10	T value\Cell	1	2	3	4	5	6	7	8	9	10
0	-0.0368943	0.0695846	0.036148	-0.00246589	0.0205153	-0.0403238	0.0112804	-0.0508664	0.0135136	0.0368943	0	-0.0255211	-0.0168852	-0.00583739	0.0157912	-0.0411274	-0.0122718	-0.00381306	0.0571952	0.0320556	-0.0255211
0.1	-0.0369816	-0.069601	0.0362125	0.00242106	-0.0202586	0.040707	0.011971	-0.0506946	-0.0134284	-0.0369816	0.1	-0.0254366	-0.0165018	0.00577391	0.0157462	-0.040604	0.0126536	-0.00434869	0.0573725	-0.0324626	0.0254366
0.2	-0.0378841	0.0726625	-0.0390177	0.00120947	-0.0165321	0.0422739	-0.0146023	-0.0540833	0.0114924	0.0378841	0.2	0.0231024	-0.0179867	-0.00513546	-0.0133377	0.0424432	0.0130352	0.00656708	-0.059284	0.0325554	-0.0231024
0.3	0.0462636	0.0827435	-0.0484395	0.00149655	0.00658215	-0.0497055	0.0192174	-0.0634052	0.0110305	-0.0462636	0.3	0.0287701	0.0170523	-0.00980911	-0.0246919	0.0410925	-0.0143033	-0.010437	-0.0497036	-0.0386689	-0.0287701
0.4	-0.0554348	0.10833	-0.0554835	0.00692187	0.00597292	0.0799574	-0.0218389	0.0789622	0.0205926	0.0554348	0.4	-0.0490105	0.0276704	0.0116613	-0.0327058	0.0739695	0.0188182	-0.00915527	-0.0682151	-0.0603618	-0.0490105
0.5	0.0395272	-0.140994	0.0655134	0.00697236	0.0435008	0.0878991	0.0319347	-0.0851546	-0.0252332	0.0395272	0.5	-0.0868246	-0.0150742	0.0101872	-0.0338454	-0.0833672	0.0176454	0.00878603	-0.11125	0.0712613	-0.0868246
0.6	0.101162	-0.148968	-0.133057	-0.0470554	0.175211	0.0632944	0.00105205	-0.116294	0.0652791	-0.101162	0.6	-0.102995	0.0255671	0.00341482	0.0721053	-0.099114	0.00385055	-0.0120166	0.195306	-0.0468967	0.102995
0.7	-0.124197	-0.174143	0.162873	0.0238808	0.239821	0.0577377	-0.0790722	0.181131	0.0617331	0.124197	0.7	-0.019891	0.113768	0.00651658	-0.0715641	0.22462	0.0347785	0.0427186	-0.286802	0.108835	-0.019891
0.8	-0.108924	0.295016	-0.0428359	-0.210476	0.37484	0.0846924	-0.083753	-0.307461	-0.246653	0.108924	0.8	0.0980089	-0.312464	-0.31496	-0.11164	0.421131	0.0535077	0.00796442	-0.449891	0.0461278	-0.0980089
0.9	0.814633	-0.531026	-0.271029	0.0230675	-0.689064	0.0869989	-0.213963	0.86757	0.1515	-0.814633	0.9	-0.192593	-0.430423	-0.636454	-0.460534	0.349791	-0.14476	0.117783	0.51884	-0.122476	0.192593
				major											minor
									ii
T value\Cell	1	2	3	4	5	6	7	8	9	10	T value\Cell	1	2	3	4	5	6	7	8	9	10
0	0.591785	0.583066	0.587831	0.570472	0.57612	-0.584898	-0.583922	-0.602943	0.60522	0.582224	0	-0.0503605	-0.00466745	0.0410844	-0.00385804	0.0471877	-0.0268481	0.0471521	0.00817754	0.0671294	0.00243384
0.1	0.593577	0.58326	0.58888	-0.571484	-0.576756	0.585886	0.585242	-0.604516	0.60636	0.582995	0.1	0.0498668	-0.00477506	0.0410834	0.00393805	-0.0477055	0.0270535	-0.0468684	0.00758845	-0.0666537	-0.00294658
0.2	0.610864	0.603532	-0.609427	-0.589117	-0.598633	0.605907	0.605992	0.626385	-0.637147	0.607612	0.2	-0.0521633	-0.00375427	-0.0437245	0.00412665	-0.0511498	-0.0302453	0.0544809	-0.00402819	-0.0708514	0.000132539
0.3	-0.716881	-0.748414	0.750559	-0.711038	0.710934	0.740763	0.728774	0.738591	-0.76098	0.716862	0.3	0.0637528	0.000428122	0.0376372	0.00450641	0.0490392	-0.0261929	0.0614484	0.00499734	0.0775874	-0.0110523
0.4	1.01226	1.05758	1.10557	-0.990266	1.09965	-1.08414	1.10288	1.11102	1.12449	1.10664	0.4	-0.0815058	-0.00632845	-0.0693951	-0.00599153	-0.0736288	0.0676758	0.0922257	-0.0337682	0.153781	0.0182307
0.5	1.85548	1.9923	-2.12109	1.72519	-1.95476	-1.88982	-1.89978	-1.98017	-2.0604	2.09949	0.5	-0.105793	0.0343181	-0.147359	-0.0181658	-0.145345	-0.035877	0.103369	0.118501	0.168311	-0.00979078
0.6	-3.99166	-3.80745	4.20847	-3.22875	3.60831	3.70129	4.01539	-3.7621	3.7415	4.15398	0.6	0.189702	0.0469902	0.161496	0.0240369	0.241612	-0.120416	0.142605	-0.0658061	-0.255536	-0.0333275
0.7	inf	inf	inf	inf	inf	inf	inf	inf	inf	inf	0.7	-0.291756	-0.0825401	-0.451841	0.150607	0.22966	-0.256343	0.200037	-0.00163396	0.212668	-0.182664
0.8	inf	inf	inf	inf	inf	inf	inf	inf	inf	inf	0.8	0.564707	0.265466	-0.61436	-0.0118453	0.500773	0.317026	0.385551	-0.127076	-0.603666	-0.11212
0.9	inf	inf	inf	inf	inf	inf	inf	inf	inf	inf	0.9	-0.817958	0.0107201	0.486401	0.124244	0.620236	-0.096822	0.83066	-0.127761	0.947918	0.186363
				major											minor
									iii
T value\Cell	1	2	3	4	5	6	7	8	9	10	T value\Cell	1	2	3	4	5	6	7	8	9	10
0	0.0241494	-0.0296954	0.00448702	-0.00404659	0.0127627	-0.0315823	0.0168948	-0.0204534	-0.116009	0.0271213	0	0.0854527	0.0369064	0.0164262	0.0116509	0.0272985	0.0445824	-0.0922022	0.0671886	0.050442	0.0828433
0.1	-0.0267418	-0.0307465	-0.0025701	0.00297539	-0.014505	0.0333975	-0.0206658	-0.0243725	-0.117909	0.0295705	0.1	0.0910959	0.0378788	0.0152616	0.00840176	0.0282853	-0.0446126	0.0974397	-0.0701197	0.0552458	-0.0837692
0.2	-0.0363597	0.0325443	0.0044518	-0.0311085	0.0183712	0.0443671	-0.0226617	0.0124731	0.126767	0.0373238	0.2	0.106767	0.0469672	0.0166969	8.38545e-05	0.0302797	-0.0518987	-0.124561	0.0865185	0.0646834	-0.0945155
0.3	-0.0314816	-0.0397268	-0.00200565	-0.0610649	-0.000366166	-0.0275442	-0.0579731	-0.000999251	-0.163283	-0.0528928	0.3	0.118223	0.0406424	-0.0278027	0.044112	-0.0480144	0.0738313	0.192466	-0.135161	0.0718023	0.113312
0.4	0.0489818	-0.0477462	-0.0147841	0.0749413	-0.00948043	-0.016006	-0.0789666	-0.0417539	0.24516	0.0682198	0.4	0.167036	0.0525319	0.0933989	0.110708	0.0650698	0.0771301	0.165957	0.146154	0.102881	0.180976
0.5	0.0379448	-0.0650749	-0.0706219	-0.0661017	-0.0550025	0.0106261	0.09914	0.128613	-0.264765	-0.0684474	0.5	-0.130897	-0.022319	-0.117731	0.149611	-0.00960184	-0.15455	0.162524	-0.140369	-0.117181	-0.213324
0.6	-0.050927	0.00690752	0.141366	0.0533639	0.0995102	-0.0305012	-0.0163428	-0.151589	-0.230091	-0.0438254	0.6	-0.0742403	0.045651	0.0954442	-0.137518	-0.0543008	-0.0798001	0.1496	0.0130635	-0.0987645	-0.162753
0.7	-0.328518	0.111304	-0.255775	-0.349801	0.085646	-0.0744674	-0.360555	0.14332	-0.266482	-0.049311	0.7	-0.0280187	-0.090694	0.00795534	-0.0584672	-0.0836371	0.160527	-0.116311	0.15609	0.129821	-0.0952144
0.8	0.423164	-0.0534183	-0.425752	0.833731	0.0621999	-0.0417484	0.912774	0.223422	-0.0226923	0.0723288	0.8	-0.103556	-0.231348	0.186168	0.56873	-0.164529	0.118287	-0.00812518	0.391716	-0.161468	-0.343197
0.9	0.0557463	-0.569871	0.786069	0.450503	-0.0878686	0.584058	-2.10935	-1.49659	0.309508	0.135089	0.9	-0.0637361	0.617411	0.792266	-1.33016	-0.0701188	0.382608	-0.875946	-1.88356	0.163344	-0.35303
				major											minor
									iv
T value\Cell	1	2	3	4	5	6	7	8	9	10	T value\Cell	1	2	3	4	5	6	7	8	9	10
0	-0.228813	-0.256095	0.128126	-0.291913	0.275543	0.19439	-0.293253	0.236126	-0.167862	-0.233689	0	0.011287	0.0357671	-0.0402347	0.0799838	-0.030949	-0.119675	-0.101472	-0.0356739	-0.0111932	-0.023624
0.1	0.23293	-0.266495	-0.127267	-0.298532	0.282715	-0.197098	-0.300124	-0.238052	0.170165	0.236975	0.1	0.00916097	0.0351697	-0.038314	-0.0822727	-0.0311314	-0.120394	-0.106169	-0.0343185	-0.0103541	-0.0259978
0.2	0.253585	0.302606	-0.132955	0.323961	0.317046	0.212966	-0.332705	-0.252048	0.184587	-0.268289	0.2	0.00914844	0.0479098	0.0449482	0.0938676	0.0292005	0.146013	-0.124594	0.0515166	0.0119769	0.0370458
0.3	0.293679	0.386541	-0.179033	-0.38764	0.414717	0.270468	-0.427492	0.324373	-0.210813	-0.335866	0.3	0.0109933	0.101614	-0.0613191	-0.135631	-0.0356429	0.21315	0.161639	-0.0754581	0.00326766	-0.0463502
0.4	0.356388	0.456911	0.243112	0.527881	-0.508144	0.33207	0.543162	0.437071	-0.307696	-0.452536	0.4	-0.0092498	0.160977	-0.10775	0.158422	-0.0688869	0.300885	-0.188584	-0.0976841	-0.0259248	0.0157544
0.5	-0.436094	-0.551008	-0.346278	0.654037	-0.529952	0.461554	0.662392	-0.585475	-0.359819	-0.462098	0.5	-0.037749	0.128345	0.131678	0.116509	0.12084	-0.329906	0.195958	-0.0660228	-0.0399817	-0.0208053
0.6	0.554781	-0.555017	0.40823	-0.73143	0.540269	0.587989	-0.762028	0.656853	-0.496712	0.580043	0.6	-0.0931842	-0.118026	0.138532	0.129069	-0.136988	-0.258295	0.163286	-0.00370993	0.0593915	0.184061
0.7	0.787753	0.475054	-0.534104	-0.942498	-0.72405	-0.881525	-0.760941	0.817492	0.501604	0.72625	0.7	-0.175206	-0.360893	-0.11329	-0.0150411	-0.114945	-0.106951	0.0883655	-0.0846414	-0.102987	-0.176382
0.8	-1.01766	0.560038	0.899611	-1.18769	-0.64011	-1.29133	0.581573	-0.819149	0.82726	0.943103	0.8	0.375952	-1.08409	0.0526789	0.325818	-0.337835	-0.654823	0.0686115	0.042038	0.0419007	0.145063
0.9	1.24261	0.877225	1.21376	1.30454	1.08669	1.32046	-0.0762357	-0.982212	-1.64101	1.45535	0.9	-0.668744	0.889822	-0.341672	-0.748604	-0.986428	-1.46045	0.446502	-0.548268	-0.294278	0.135396
				major											minor
