# Supplementary material for: Normalized Polarization Ratios for the Analysis of Cell Polarity
Source: PLoS One. 2014 Jun 25;9(6):e99885. doi: 10.1371/journal.pone.0099885 (PMC4070888; doi:10.1371/journal.pone.0099885)
Supplement: Data S2 — (ZIP) [file pone.0099885.s008.zip › extracted_data/load_data_for_figure_4.m]

clear all
load sum_matrix_major_up_non_clustered_asymetric 
load sum_matrix_major_down_non_clustered_asymetric 
load  sum_matrix_minor_right_non_clustered_asymetric 
load sum_matrix_minor_left_non_clustered_asymetric 

load sum_matrix_major_up_clustered_asymetric 
load sum_matrix_major_down_clustered_asymetric 
load  sum_matrix_minor_right_clustered_asymetric 
load sum_matrix_minor_left_clustered_asymetric 


load sum_matrix_major_up_non_clustered_symetric 
load sum_matrix_major_down_non_clustered_symetric 
load  sum_matrix_minor_right_non_clustered_symetric 
load sum_matrix_minor_left_non_clustered_symetric 

load sum_matrix_major_up_clustered_symetric 
load sum_matrix_major_down_clustered_symetric 
load  sum_matrix_minor_right_clustered_symetric 
load sum_matrix_minor_left_clustered_symetric  


PR_major_asymeric_non_clustered=abs((sum_matrix_major_up_non_clustered_asymetric-sum_matrix_major_down_non_clustered_asymetric)./(sum_matrix_major_up_non_clustered_asymetric+sum_matrix_major_down_non_clustered_asymetric));
PR_minor_asymeric_non_clustered=abs((sum_matrix_minor_right_non_clustered_asymetric-sum_matrix_minor_left_non_clustered_asymetric)./(sum_matrix_minor_right_non_clustered_asymetric+sum_matrix_minor_left_non_clustered_asymetric));

PR_major_symeric_non_clustered=abs((sum_matrix_major_up_non_clustered_symetric-sum_matrix_major_down_non_clustered_symetric)./(sum_matrix_major_up_non_clustered_symetric+sum_matrix_major_down_non_clustered_symetric));
PR_minor_symeric_non_clustered=abs((sum_matrix_minor_right_non_clustered_symetric-sum_matrix_minor_left_non_clustered_symetric)./(sum_matrix_minor_right_non_clustered_symetric+sum_matrix_minor_left_non_clustered_symetric));

PR_major_asymeric=abs((sum_matrix_major_up_clustered_asymetric-sum_matrix_major_down_clustered_asymetric)./(sum_matrix_major_up_clustered_asymetric+sum_matrix_major_down_clustered_asymetric));
PR_minor_asymeric=(abs(sum_matrix_minor_right_clustered_asymetric-sum_matrix_minor_left_clustered_asymetric)./(sum_matrix_minor_right_clustered_asymetric+sum_matrix_minor_left_clustered_asymetric));

PR_major_symeric=abs((sum_matrix_major_up_clustered_symetric-sum_matrix_major_down_clustered_symetric)./(sum_matrix_major_up_clustered_symetric+sum_matrix_major_down_clustered_symetric));
PR_minor_symeric=abs((sum_matrix_minor_right_clustered_symetric-sum_matrix_minor_left_clustered_symetric)./(sum_matrix_minor_right_clustered_symetric+sum_matrix_minor_left_clustered_symetric));
