# Supplementary material for: Normalized Polarization Ratios for the Analysis of Cell Polarity
Source: PLoS One. 2014 Jun 25;9(6):e99885. doi: 10.1371/journal.pone.0099885 (PMC4070888; doi:10.1371/journal.pone.0099885)
Supplement: Data S3 — (ZIP) [file pone.0099885.s009.zip]

Archive with 12 entries (12 files):
- robust simulations with noise/bad_data_function.m
- robust simulations with noise/customgauss.m
- robust simulations with noise/FIRST_PARENTAL_Radius.mat
- robust simulations with noise/FIRST_PARENTAL_TOTAL_INTENSITY.mat
- robust simulations with noise/gendist.m
- robust simulations with noise/get_oval_cell.m
- robust simulations with noise/Perlin.m
- robust simulations with noise/robust_simulation.m
- robust simulations with noise/SCD_SIM_SPLIT.m
- robust simulations with noise/South_North_function.m
- robust simulations with noise/spotmaker.m
- robust simulations with noise/timebar_TACWrapper.m
