# Supplementary material for: Normalized Polarization Ratios for the Analysis of Cell Polarity
Source: PLoS One. 2014 Jun 25;9(6):e99885. doi: 10.1371/journal.pone.0099885 (PMC4070888; doi:10.1371/journal.pone.0099885)
Supplement: Data S3 — (ZIP) [file pone.0099885.s009.zip › robust simulations with noise/customgauss.m]

function matrix_out = customgauss(gsize, R, ~ , Centeroid)
 
 
Lx=gsize(2);
Ly=gsize(1);
Cy=Centeroid(1);
Cx=Centeroid(2);
 R=R*2;
% 
r = 0:0.1:pi;
%       z =    - 0.0017*r.^2 + 0.011*r + 0.81;
%         z=0.04*r.^2 + 2.5*r + 1.8e+02;
         z= exp(-r/3 );

theta = 0:pi/20:2*pi;
xx = bsxfun(@times,r',cos(theta));
yy = bsxfun(@times,r',sin(theta));
zz = repmat(z',1,length(theta));
% figure
%    surf(xx,yy,zz)
%   axis equal
%  
 res=6/R;
% res=0.1
 
 


x1=-(Cx-1)*res;
y1=-(Cy-1)*res;

x2=(Lx-1 )*res+x1;
y2=(Ly -1)*res+y1;


[xq,yq] = meshgrid(x1 :res:x2  , y1 :res:y2  );
vq = griddata(xx,yy,zz,xq,yq) ;
 

% save vq vq
%  vq=1./(vq./max(max(vq))); 
 vq=vq./max(max(vq));
 
% figure
% imagesc(vq)
  matrix_out=  abs(vq) ;
%  matrix_out(matrix_out>0.7)=0.7;
