# Supplementary material for: Normalized Polarization Ratios for the Analysis of Cell Polarity
Source: PLoS One. 2014 Jun 25;9(6):e99885. doi: 10.1371/journal.pone.0099885 (PMC4070888; doi:10.1371/journal.pone.0099885)
Supplement: Data S3 — (ZIP) [file pone.0099885.s009.zip › robust simulations with noise/get_oval_cell.m]

function BW=get_oval_cell(r,xCentroid,yCentroid,matrix,C,s1,s2,STAT)
 
 if STAT==1
% half circle:  
 t= linspace(pi, 2*pi, 300); t=t';
X1=r*cos(t+s2.*(2*rand(size(t))-1))+xCentroid+s1.*(2*rand(size(t))-1);
Y1= r*sin(t+s2.*(2*rand(size(t))-1))+yCentroid+s1.*(2*rand(size(t))-1); 
% half elipse: 
 t= linspace(0, pi , 300); t=t';
 
X2=r*cos(t+s2.*(2*rand(size(t))-1))+xCentroid+s1.*(2*rand(size(t))-1);
Y2=C *r*sin(t+s2.*(2*rand(size(t))-1))+yCentroid+s1.*(2*rand(size(t))-1);
 else
% half circle:  
t= linspace(0, pi , 300); t=t';
X1=r*cos(t+s2.*(2*rand(size(t))-1))+xCentroid+s1.*(2*rand(size(t))-1);
Y1= r*sin(t+s2.*(2*rand(size(t))-1))+yCentroid+s1.*(2*rand(size(t))-1); 
% half elipse: 
t= linspace(pi, 2*pi, 300); t=t';
X2=r*cos(t+s2.*(2*rand(size(t))-1))+xCentroid+s1.*(2*rand(size(t))-1);
Y2=C *r*sin(t+s2.*(2*rand(size(t))-1))+yCentroid+s1.*(2*rand(size(t))-1);
 end

X=X1;X(end+1:end+length(X2))=X2;Y=Y1;Y(end+1:end+length(Y2))=Y2;
Y(end) = Y(1);X(end) = X(1); 
BW   = roipoly(matrix, Y  , X  );
 
BW=  bwareaopen(BW,100,4);
BW=imfill(BW,'holes');
 SE = strel('disk',5 ) ;
BW = imclose(BW,SE) ;   
 
 
 
 

  
