# Supplementary material for: Normalized Polarization Ratios for the Analysis of Cell Polarity
Source: PLoS One. 2014 Jun 25;9(6):e99885. doi: 10.1371/journal.pone.0099885 (PMC4070888; doi:10.1371/journal.pone.0099885)
Supplement: Data S3 — (ZIP) [file pone.0099885.s009.zip › robust simulations with noise/SCD_SIM_SPLIT.m]

function [matrix_out]=SCD_SIM_SPLIT(matrix_bw,matrix_intensity ,Val) 
matrix_bw2=bwlabel(matrix_bw);  
if Val>59%split non evenly  
    if   max(max(matrix_bw2)) ==1 
      matrix_bw(101,:)=0;
      matrix_bw2=bwlabel(matrix_bw); 
    end
if   max(max(matrix_bw2)) ==2
    L=regionprops(matrix_bw2,'Centroid','PixelList') ;
    North_Shouth=zeros(size(matrix_bw));
    if L(1).Centroid(2)>L(2).Centroid(2)
        'red at buttom'
        PixelList1 =  L(1).PixelList   ;
        PixelList1 = sub2ind(size(matrix_bw), PixelList1(:,2),PixelList1(:,1)) ;
        North_Shouth(PixelList1)=2;
        PixelList2 =  L(2).PixelList        ;
        PixelList2 = sub2ind(size(matrix_bw), PixelList2(:,2),PixelList2(:,1)) ;
        North_Shouth(PixelList2)=1;
    else
        'green at buttom'
        PixelList1 =  L(1).PixelList ;
        PixelList1 = sub2ind(size(matrix_bw), PixelList1(:,2),PixelList1(:,1)) ;
        North_Shouth(PixelList1)=1; 
        PixelList2 =  L(2).PixelList   ;
        PixelList2 = sub2ind(size(matrix_bw), PixelList2(:,2),PixelList2(:,1)) ;
        North_Shouth(PixelList2)=2;
    end 
    North_matrix=  North_Shouth;
    North_matrix(North_matrix~=1)=0; 
    Shouth_matrix= North_Shouth;
    Shouth_matrix(Shouth_matrix~=2)=0; 
    North_matrix = South_North_function(North_matrix);
    Shouth_matrix = South_North_function(Shouth_matrix); 
    matrix_out= North_matrix+Shouth_matrix; 
end  
end
if Val<60 %split evenly  
    if   max(max(matrix_bw2)) ==1
    matrix_out1 =  South_North_function(matrix_bw); 
    matrix_out11=matrix_out1 ./matrix_out1 ; 
    matrix_out2= rot90(rot90(rot90(South_North_function(rot90(matrix_out11)))));
    matrix_out2(isnan(matrix_out2))=4;%nan>0 
    matrix_out2( matrix_out2==1)=2; %1>2
    matrix_out2( matrix_out2==-1)=1;  %-1>1
    matrix_out2( matrix_out2==0)=1.5;  %0>3
    matrix_out2( matrix_out2==4)=0;  %0>3 
    matrix_out=matrix_out1.*matrix_out2; 
    end
if   max(max(matrix_bw2)) ==2
    L=regionprops(matrix_bw,'Centroid','PixelList');
    North_Shouth=zeros(size(matrix_bw));
    if L(1).Centroid(2)>L(2).Centroid(2)
        'red at buttom'
        PixelList1 =  L(1).PixelList   ;
        PixelList1 = sub2ind(size(matrix_bw), PixelList1(:,2),PixelList1(:,1)) ;
        North_Shouth(PixelList1)=2;
        PixelList2 =  L(2).PixelList        ;
        PixelList2 = sub2ind(size(matrix_bw), PixelList2(:,2),PixelList2(:,1)) ;
        North_Shouth(PixelList2)=1;
    else
        PixelList1 =  L(1).PixelList ;
        PixelList1 = sub2ind(size(matrix_bw), PixelList1(:,2),PixelList1(:,1)) ;
        North_Shouth(PixelList1)=1; 
        PixelList2 =  L(2).PixelList   ;
        PixelList2 = sub2ind(size(matrix_bw), PixelList2(:,2),PixelList2(:,1)) ;
        North_Shouth(PixelList2)=2;
    end
    North_matrix=  North_Shouth;
    North_matrix(North_matrix~=1)=0; 
    Shouth_matrix= North_Shouth;
    Shouth_matrix(Shouth_matrix~=2)=0; 
    North_matrix = South_North_function(North_matrix);
    Shouth_matrix = South_North_function(Shouth_matrix); 
    matrix_out= North_matrix+Shouth_matrix; 
end  
end
