# Supplementary material for: Normalized Polarization Ratios for the Analysis of Cell Polarity
Source: PLoS One. 2014 Jun 25;9(6):e99885. doi: 10.1371/journal.pone.0099885 (PMC4070888; doi:10.1371/journal.pone.0099885)
Supplement: Data S4 — (ZIP) [file pone.0099885.s010.zip]

Archive with 19 entries (19 files):
- griddata.m
- clustered.fig
- clustered.m
- customgauss.m
- findpeaks_TACWrapper.m
- FIRST_PARENTAL_Radius.mat
- FIRST_PARENTAL_TOTAL_INTENSITY.mat
- gendist.m
- get_oval_cell.m
- spotmaker.m
- stack2Yprojection.m
- non_clustered.fig
- non_clustered.m
- Perlin.m
- SCD_SIM_SPLIT.m
- show_projection.m
- South_North_function.m
- watershed_split.m
- swap.m
