# Supplementary material for: Normalized Polarization Ratios for the Analysis of Cell Polarity
Source: PLoS One. 2014 Jun 25;9(6):e99885. doi: 10.1371/journal.pone.0099885 (PMC4070888; doi:10.1371/journal.pone.0099885)
Supplement: Data S4 — (ZIP) [file pone.0099885.s010.zip › clustered.m]

% Created as part of TACTICS_v3.0'         
% TACTICS Toolbox has been written by Raz Shimoni as a sole and exclusive programmer.  
% TACTICS is a Matlab toolbox for High Content Analysis (HCA) of fluorescence tagged proteins organization within tracked cells. It designed to provide a platform for analysis of multi-Channel single-Cell Tracking and quantification of imaged lymphocytes.  
% TACTICS available, in executable form, free for academic research use distributed under BSD License.  
% IN ADDITION, SINCE TACTICS USE THIRD OPEN-CODE LIBRARY (I.E TRACKING ALGORITHEMS, FILTERS, GUI TOOLS, ETC) APPLICABLE ACKNOLEDMENTS HAVE TO BE SAVED TO ITS AUTHORS.  
% ----------------------------------------------------------------------------------------------------------  
% Copyright (c) 2010-2014, Raz Shimoni  
% All rights reserved.  
% Redistribution and use in source and binary forms, with or without modification, are permitted provided that the following conditions are met:  
% Redistributions of source code must retain the above copyright notice, this list of conditions and the following disclaimer.  
% Redistributions in binary form must reproduce the above copyright notice, this list of conditions and the following disclaimer in the documentation and/or other materials provided with the distribution.  
% THIS SOFTWARE IS PROVIDED BY THE COPYRIGHT HOLDERS AND CONTRIBUTORS "AS IS" AND ANY EXPRESS OR IMPLIED WARRANTIES, INCLUDING, BUT NOT LIMITED TO, THE IMPLIED WARRANTIES OF MERCHANTABILITY AND FITNESS FOR A PARTICULAR PURPOSE ARE DISCLAIMED.   
%IN NO EVENT SHALL THE COPYRIGHT HOLDER OR CONTRIBUTORS BE LIABLE FOR ANY DIRECT, INDIRECT, INCIDENTAL, SPECIAL, EXEMPLARY, OR CONSEQUENTIAL DAMAGES (INCLUDING, BUT NOT LIMITED TO, PROCUREMENT OF SUBSTITUTE GOODS OR SERVICES;  
% LOSS OF USE, DATA, OR PROFITS; OR BUSINESS INTERRUPTION) HOWEVER CAUSED AND ON ANY THEORY OF LIABILITY, WHETHER IN CONTRACT, STRICT LIABILITY, OR TORT (INCLUDING NEGLIGENCE OR OTHERWISE) ARISING IN ANY WAY OUT OF THE USE OF THIS SOFTWARE, EVEN IF ADVISED OF THE POSSIBILITY OF SUCH DAMAGE.  
% ----------------------------------------------------------------------------------------------------------  
% NOTES-  
% Although TACTICS is free it does require Matlab commercial license.  
% We do not expect co-authorship for any use of TACTICS. However, we would appreciate if TACTICS would be mentioned in the acknowledgments when it used for publications and/or including the next citation: [enter our Bioinformatics]  
% We are looking for collaborations and wiling to setup new components customized by the requirements in exchange to co-authorship.  
%  Support and feedbacks  
% TACTICS is supported trough Matlab file exchange forums or contact us directly. Updates are expected regularly. We are happy to accept any suggestions to improve the automation capability and the quality of the analysis.  
% If other programmer modify or add new capabilities to TACTICS, only the new prospective code should credited to the corresponding programmer.  
% To sharp the points above, if a developer made X contribution to TACTICS (where X stands for a specific function, modification, new code, new module, new tool, etc), a statement such as the following shall be provided:  
% "Using TACTICS as a platform, I programmed/wrote/coded/etc X in order to�..."  
% Thus, the credit shall be towards the X contribution but not towards TACTICS.  
% For more information please read my thesis:  
% Centre for Micro-Photonics (CMP)  
% The Faculty of Engineering and Industrial Sciences (FEIS)  
% Swinburne University of Technology, Melbourne, Australia  
% URL: http://www.swinburne.edu.au/engineering/cmp/  
% or contact me through: raz.shimoni@gmail.com  
% Note for developers- Future versions will include better structure and documentation.   
%% ________________TACTICS Code starts here:________________  
%      H = CLUSTERED returns the handle to a new CLUSTERED or the handle to  
%      the existing singleton*.  
%  
%      CLUSTERED('CALLBACK',hObject,eventData,handles,...) calls the local  
%      function named CALLBACK in CLUSTERED.M with the given input arguments.  
%  
%      CLUSTERED('Property','Value',...) creates a new CLUSTERED or raises the  
%      existing singleton*.  Starting from the left, property value pairs are  
%      applied to the GUI before clustered_OpeningFcn gets called.  An  
%      unrecognized property name or invalid value makes property application  
%      stop.  All inputs are passed to clustered_OpeningFcn via varargin.  
%  
%      *See GUI Options on GUIDE's Tools menu.  Choose "GUI allows only one  
%      instance to run (singleton)".  
%  
% See also: GUIDE, GUIDATA, GUIHANDLES  
% Edit the above text to modify the response to help clustered  
% Last Modified by GUIDE v2.5 17-Apr-2014 12:10:17  
% Begin initialization code - DO NOT EDIT  
function varargout = clustered(varargin)
gui_Singleton = 1;  
gui_State = struct('gui_Name',       mfilename, ...  
'gui_Singleton',  gui_Singleton, ...  
'gui_OpeningFcn', @clustered_OpeningFcn, ...  
'gui_OutputFcn',  @clustered_OutputFcn, ...  
'gui_LayoutFcn',  [] , ...  
'gui_Callback',   []);  
if nargin && ischar(varargin{1})  
gui_State.gui_Callback = str2func(varargin{1});  
end  
if nargout  
[varargout{1:nargout}] = gui_mainfcn(gui_State, varargin{:});  
else  
gui_mainfcn(gui_State, varargin{:});  
end  
% End initialization code - DO NOT EDIT  
% --- Executes just before clustered is made visible.  
function clustered_OpeningFcn(hObject, eventdata, handles, varargin)  
% This function has no output args, see OutputFcn.  
% hObject    handle to figure  
% eventdata  reserved - to be defined in a future version of MATLAB  
% handles    structure with handles and user data (see GUIDATA)  
% varargin   command line arguments to clustered (see VARARGIN)  
% Choose default command line output for clustered  
handles.output = hObject;  
% Update handles structure  
guidata(hObject, handles);  
% UIWAIT makes clustered wait for user response (see UIRESUME)  
% uiwait(handles.figure1);  
% --- Outputs from this function are returned to the command line.  
function varargout = clustered_OutputFcn(hObject, eventdata, handles)  
% varargout  cell array for returning output args (see VARARGOUT);  
% hObject    handle to figure  
% eventdata  reserved - to be defined in a future version of MATLAB  
% handles    structure with handles and user data (see GUIDATA)  
% Get default command line output from handles structure  
varargout{1} = handles.output;  
% --------------------------------------------------------------------  
function Untitled_1_Callback(hObject, eventdata, handles)  
% hObject    handle to Untitled_1 (see GCBO)  
% eventdata  reserved - to be defined in a future version of MATLAB  
% handles    structure with handles and user data (see GUIDATA)  
% --------------------------------------------------------------------  
function Untitled_2_Callback(hObject, eventdata, handles)  
% hObject    handle to Untitled_2 (see GCBO)  
% eventdata  reserved - to be defined in a future version of MATLAB  
% handles    structure with handles and user data (see GUIDATA)  
stack_BW=handles.stack_BW_symetric;  
stack_clustered=handles.stack_clustered_symetric;   
stack_Segment=handles.stack_Segment_symetric;  
for ii=1:100  
temp=stack_Segment(ii).cdata;stack_Segment(ii).cdata=temp(50:150,70:130);  
temp=stack_clustered(ii).cdata;stack_clustered(ii).cdata=temp(50:150,70:130);  
temp=stack_BW(ii).cdata;stack_BW(ii).cdata=temp(50:150,70:130);  
end  
Val_vec=[1 30 70 100]  
for nnn=1:4  
Segment=stack_Segment(Val_vec(nnn)).cdata;  
matrix_BW=stack_BW(Val_vec(nnn)).cdata ;  
matrix_clustered=double(stack_clustered(Val_vec(nnn)).cdata).*Segment;  
matrix_intensity=matrix_clustered.*Segment;  
BW= matrix_BW;  
if nnn== 1  
axes(handles.axes1) ;cla ; handles.BW1=BW;  
imagesc(matrix_intensity ); set(handles.axes1, 'XTickLabel', [] ,'YTickLabel', [] )  
set(handles.axes1,'userdata',matrix_intensity)  
hold on  
BW1= matrix_BW; BW1(BW1~=1)=0; BW1=imfill(BW1);  
contour(BW1, [1,1], 'm', 'LineWidth',3)  
BW2= matrix_BW; BW2(BW2~=2)=0;  BW2=BW2/2; BW2=imfill(BW2);  
contour(BW2, [1,1], 'm', 'LineWidth',3)  
BW3= -matrix_BW; BW3(BW3~=1)=0;   ; BW3=imfill(BW3);  
set(gca,'XTickLabel',{},'XTick',zeros(1,0),'YTickLabel',{},'YTick',zeros(1,0))  
BW4= -matrix_BW; BW4(BW4~=2)=0;BW4=BW4/2;   ;BW4=imfill(BW4);  
contour(BW3, [1,1], 'm', 'LineWidth',3);contour(BW4, [1,1], 'm', 'LineWidth',3)  
handles.BW1=BW;  
end  
if nnn== 2  
axes(handles.axes2) ;cla ; handles.BW2=BW;  
imagesc(matrix_intensity ); set(handles.axes2, 'XTickLabel', [] ,'YTickLabel', [] )  
set(handles.axes2,'userdata',matrix_intensity )  
hold on  
BW1= matrix_BW; BW1(BW1~=1)=0; BW1=imfill(BW1);  
contour(BW1, [1,1], 'm', 'LineWidth',3)  
BW2= matrix_BW; BW2(BW2~=2)=0;  BW2=BW2/2; BW2=imfill(BW2);  
contour(BW2, [1,1], 'm', 'LineWidth',3)  
BW3= -matrix_BW; BW3(BW3~=1)=0;   ; BW3=imfill(BW3);  
set(gca,'XTickLabel',{},'XTick',zeros(1,0),'YTickLabel',{},'YTick',zeros(1,0))  
BW4= -matrix_BW; BW4(BW4~=2)=0;BW4=BW4/2;   ;BW4=imfill(BW4);  
contour(BW3, [1,1], 'm', 'LineWidth',3);contour(BW4, [1,1], 'm', 'LineWidth',3)  
end  
if nnn== 3  
axes(handles.axes3) ;cla ; handles.BW3=BW;  
imagesc(matrix_intensity ); set(handles.axes3, 'XTickLabel', [] ,'YTickLabel', [] )  
set(handles.axes3,'userdata',matrix_intensity )  
hold on  
BW1= matrix_BW; BW1(BW1~=1)=0; BW1=imfill(BW1);  
contour(BW1, [1,1], 'm', 'LineWidth',3)  
BW2= matrix_BW; BW2(BW2~=2)=0;  BW2=BW2/2; BW2=imfill(BW2);  
contour(BW2, [1,1], 'm', 'LineWidth',3)  
BW3= -matrix_BW; BW3(BW3~=1)=0;   ; BW3=imfill(BW3);  
set(gca,'XTickLabel',{},'XTick',zeros(1,0),'YTickLabel',{},'YTick',zeros(1,0))  
BW4= -matrix_BW; BW4(BW4~=2)=0;BW4=BW4/2;   ;BW4=imfill(BW4);  
contour(BW3, [1,1], 'm', 'LineWidth',3);contour(BW4, [1,1], 'm', 'LineWidth',3)  
end  
if nnn==4  
axes(handles.axes4) ;cla ; handles.BW4=BW;  
imagesc(matrix_intensity ); set(handles.axes4, 'XTickLabel', [] ,'YTickLabel', [] )  
set(handles.axes4,'userdata',matrix_intensity )  
hold on  
BW1= matrix_BW; BW1(BW1~=1)=0; BW1=imfill(BW1);  
contour(BW1, [1,1], 'm', 'LineWidth',3)  
BW2= matrix_BW; BW2(BW2~=2)=0;  BW2=BW2/2; BW2=imfill(BW2);  
contour(BW2, [1,1], 'm', 'LineWidth',3)  
BW3= -matrix_BW; BW3(BW3~=1)=0;   ; BW3=imfill(BW3);  
set(gca,'XTickLabel',{},'XTick',zeros(1,0),'YTickLabel',{},'YTick',zeros(1,0))  
BW4= -matrix_BW; BW4(BW4~=2)=0;BW4=BW4/2;   ;BW4=imfill(BW4);  
contour(BW3, [1,1], 'm', 'LineWidth',3);contour(BW4, [1,1], 'm', 'LineWidth',3)  
end  
end  
maxi=[];  
projection=[];  
for ii=1: size(stack_clustered,2)   
Data1(ii).cdata=rot90(double(stack_clustered(ii).cdata) );   
end  
projection_matrix1 =stack2Yprojection(Data1);   
projection_matrix1(1)=7500;  
axes(handles.axes9) ;cla ;  
imagesc(projection_matrix1 ); set(handles.axes9, 'XTickLabel', [] ,'YTickLabel', [] )  
set(handles.axes9,'userdata',projection_matrix1)  
%%%%%%%%%%%%%%%%%%%%%%%%%%%%%%%%%%%%%%%%%%%%%%%%%%%%%%%%%%%%%%%%%%%%%%%%%%%%%%%%%%%%%%%%%%%%%%%%%%  
stack_BW=handles.stack_BW_asymetric;  
stack_clustered=handles.stack_clustered_asymetric;   
stack_Segment=handles.stack_Segment_asymetric;  
for ii=1:100  
temp=stack_Segment(ii).cdata;stack_Segment(ii).cdata=temp(50:150,70:130);  
temp=stack_clustered(ii).cdata;stack_clustered(ii).cdata=temp(50:150,70:130);  
temp=stack_BW(ii).cdata;stack_BW(ii).cdata=temp(50:150,70:130);  
end  
Val_vec=[1 30 70 100]  
for nnn=1:4  
Segment=stack_Segment(Val_vec(nnn)).cdata;  
matrix_BW=stack_BW(Val_vec(nnn)).cdata ;  
matrix_clustered=double(stack_clustered(Val_vec(nnn)).cdata).*Segment;  
matrix_intensity=matrix_clustered.*Segment;  
BW=matrix_BW;  
if nnn== 1  
axes(handles.axes5) ;cla ; handles.BW5=BW;  
imagesc(matrix_intensity ); set(handles.axes5, 'XTickLabel', [] ,'YTickLabel', [] )  
set(handles.axes5,'userdata',matrix_intensity)  
hold on  
BW1= matrix_BW; BW1(BW1~=1)=0; BW1=imfill(BW1);  
contour(BW1, [1,1], 'm', 'LineWidth',3)  
BW2= matrix_BW; BW2(BW2~=2)=0;  BW2=BW2/2; BW2=imfill(BW2);  
contour(BW2, [1,1], 'm', 'LineWidth',3)  
BW3= -matrix_BW; BW3(BW3~=1)=0;   ; BW3=imfill(BW3);  
set(gca,'XTickLabel',{},'XTick',zeros(1,0),'YTickLabel',{},'YTick',zeros(1,0))  
BW4= -matrix_BW; BW4(BW4~=2)=0;BW4=BW4/2;   ;BW4=imfill(BW4);  
contour(BW3, [1,1], 'm', 'LineWidth',3);contour(BW4, [1,1], 'm', 'LineWidth',3)  
end  
if nnn== 2  
axes(handles.axes6) ;cla ; handles.BW6=BW;  
imagesc(matrix_intensity ); set(handles.axes6, 'XTickLabel', [] ,'YTickLabel', [] )  
set(handles.axes6,'userdata',matrix_intensity )  
hold on  
BW1= matrix_BW; BW1(BW1~=1)=0; BW1=imfill(BW1);  
contour(BW1, [1,1], 'm', 'LineWidth',3)  
BW2= matrix_BW; BW2(BW2~=2)=0;  BW2=BW2/2; BW2=imfill(BW2);  
contour(BW2, [1,1], 'm', 'LineWidth',3)  
BW3= -matrix_BW; BW3(BW3~=1)=0;   ; BW3=imfill(BW3);  
set(gca,'XTickLabel',{},'XTick',zeros(1,0),'YTickLabel',{},'YTick',zeros(1,0))  
BW4= -matrix_BW; BW4(BW4~=2)=0;BW4=BW4/2;   ;BW4=imfill(BW4);  
contour(BW3, [1,1], 'm', 'LineWidth',3);contour(BW4, [1,1], 'm', 'LineWidth',3)  
end  
if nnn== 3  
axes(handles.axes7) ;cla ; handles.BW7=BW;  
imagesc(matrix_intensity ); set(handles.axes7, 'XTickLabel', [] ,'YTickLabel', [] )  
set(handles.axes7,'userdata',matrix_intensity )  
hold on  
BW1= matrix_BW; BW1(BW1~=1)=0; BW1=imfill(BW1);  
contour(BW1, [1,1], 'm', 'LineWidth',3)  
BW2= matrix_BW; BW2(BW2~=2)=0;  BW2=BW2/2; BW2=imfill(BW2);  
contour(BW2, [1,1], 'm', 'LineWidth',3)  
BW3= -matrix_BW; BW3(BW3~=1)=0;   ; BW3=imfill(BW3);  
set(gca,'XTickLabel',{},'XTick',zeros(1,0),'YTickLabel',{},'YTick',zeros(1,0))  
BW4= -matrix_BW; BW4(BW4~=2)=0;BW4=BW4/2;   ;BW4=imfill(BW4);  
contour(BW3, [1,1], 'm', 'LineWidth',3);contour(BW4, [1,1], 'm', 'LineWidth',3)  
end  
if nnn==4  
axes(handles.axes8) ;cla ; handles.BW8=BW;  
imagesc(matrix_intensity ); set(handles.axes8, 'XTickLabel', [] ,'YTickLabel', [] )  
set(handles.axes8,'userdata',matrix_intensity )  
hold on  
BW1= matrix_BW; BW1(BW1~=1)=0; BW1=imfill(BW1);  
contour(BW1, [1,1], 'm', 'LineWidth',3)  
BW2= matrix_BW; BW2(BW2~=2)=0;  BW2=BW2/2; BW2=imfill(BW2);  
contour(BW2, [1,1], 'm', 'LineWidth',3)  
BW3= -matrix_BW; BW3(BW3~=1)=0;   ; BW3=imfill(BW3);  
set(gca,'XTickLabel',{},'XTick',zeros(1,0),'YTickLabel',{},'YTick',zeros(1,0))  
BW4= -matrix_BW; BW4(BW4~=2)=0;BW4=BW4/2;   ;BW4=imfill(BW4);  
contour(BW3, [1,1], 'm', 'LineWidth',3);contour(BW4, [1,1], 'm', 'LineWidth',3)  
end  
end  
%    
%     for ii=1:100  
%         stack_zero(ii).cdata=0* stack_clustered(ii).cdata  
%     end  
%       
%     figure  
%      show_projection(stack_zero,stack_clustered  )  
%        
%        
%      return  
%        
%        
maxi=[];  
projection=[];  
for ii=1: size(stack_clustered,2)   
temp=rot90(double(stack_clustered(ii).cdata) );    
temp(temp<100)=0;  
Data1(ii).cdata=temp;  
end  
projection_matrix1 =stack2Yprojection(Data1);   
projection_matrix1(1)=7500;  
axes(handles.axes10) ;cla ;  
imagesc(projection_matrix1 ); set(handles.axes10, 'XTickLabel', [] ,'YTickLabel', [] )  
set(handles.axes10,'userdata',projection_matrix1)  
guidata(hObject, handles);  
% --------------------------------------------------------------------  
function Untitled_3_Callback(hObject, eventdata, handles)  
save all 
% hObject    handle to Untitled_3 (see GCBO)  
% eventdata  reserved - to be defined in a future version of MATLAB  
% handles    structure with handles and user data (see GUIDATA)  
% Pos=get(clustered,'position')  
Pos=get(Fg3_clustered,'Position')  
h=figure  
set(h,'Units','centimeters',    'Color',[1 1 1]);  
set(h,'position',Pos)  
kk=0;  
while kk<30  
kk=kk+1  
try  
eval(['axes_pos=get(handles.axes',num2str(kk),',''Position'')'])  
eval(['axes(','''Position''',',axes_pos,',    '''XColor''',',[0  0 0],',   '''YColor''',',[0 0 0],','''Color''',',[1 1 1])'])  
if kk==1  
matrix  = get(handles.axes1,'userdata') ;   
cla ;  
imagesc(matrix );  
set(gca, 'XTickLabel', [] ,'YTickLabel', [] )  
%%%%%%  
matrix_BW  =    handles.BW1 ;  
hold on  
BW1= matrix_BW; BW1(BW1~=1)=0; BW1=imfill(BW1);  
contour(BW1, [1,1], 'm', 'LineWidth',1.5)  
BW2= matrix_BW; BW2(BW2~=2)=0;  BW2=BW2/2; BW2=imfill(BW2);  
contour(BW2, [1,1], 'm', 'LineWidth',1.5)  
BW3= -matrix_BW; BW3(BW3~=1)=0;   ; BW3=imfill(BW3);  
set(gca,'XTickLabel',{},'XTick',zeros(1,0),'YTickLabel',{},'YTick',zeros(1,0))  
BW4= -matrix_BW; BW4(BW4~=2)=0;BW4=BW4/2;   ;BW4=imfill(BW4);  
contour(BW3, [1,1], 'm', 'LineWidth',1.5);contour(BW4, [1,1], 'm', 'LineWidth',1.5)  
ylabel('SCD')  
end  
if kk==2  
matrix  = get(handles.axes2,'userdata') ;   
cla ;  
imagesc(matrix );  
set(gca,'XTickLabel',{},'XTick',zeros(1,0),'YTickLabel',{},'YTick',zeros(1,0))  
%%%%%%  
matrix_BW  =    handles.BW2 ;  
hold on  
BW1= matrix_BW; BW1(BW1~=1)=0; BW1=imfill(BW1);  
contour(BW1, [1,1], 'm', 'LineWidth',1.5)  
BW2= matrix_BW; BW2(BW2~=2)=0;  BW2=BW2/2; BW2=imfill(BW2);  
contour(BW2, [1,1], 'm', 'LineWidth',1.5)  
BW3= -matrix_BW; BW3(BW3~=1)=0;   ; BW3=imfill(BW3);  
set(gca,'XTickLabel',{},'XTick',zeros(1,0),'YTickLabel',{},'YTick',zeros(1,0))  
BW4= -matrix_BW; BW4(BW4~=2)=0;BW4=BW4/2;   ;BW4=imfill(BW4);  
contour(BW3, [1,1], 'm', 'LineWidth',1.5);contour(BW4, [1,1], 'm', 'LineWidth',1.5)  
end  
if kk==3  
matrix  = get(handles.axes3,'userdata') ;  
cla ;  
imagesc(matrix );  
set(gca, 'XTickLabel', [] ,'YTickLabel', [] )  
%%%%%%  
matrix_BW  =    handles.BW3 ;  
hold on  
BW1= matrix_BW; BW1(BW1~=1)=0; BW1=imfill(BW1);  
contour(BW1, [1,1], 'm', 'LineWidth',1.5)  
BW2= matrix_BW; BW2(BW2~=2)=0;  BW2=BW2/2; BW2=imfill(BW2);  
contour(BW2, [1,1], 'm', 'LineWidth',1.5)  
BW3= -matrix_BW; BW3(BW3~=1)=0;   ; BW3=imfill(BW3);  
set(gca,'XTickLabel',{},'XTick',zeros(1,0),'YTickLabel',{},'YTick',zeros(1,0))  
BW4= -matrix_BW; BW4(BW4~=2)=0;BW4=BW4/2;   ;BW4=imfill(BW4);  
contour(BW3, [1,1], 'm', 'LineWidth',1.5);contour(BW4, [1,1], 'm', 'LineWidth',1.5)  
end  
if kk==4  
matrix  = get(handles.axes4,'userdata') ;  
cla ;  
imagesc(matrix );  
set(gca, 'XTickLabel', [] ,'YTickLabel', [] )  
%%%%%%  
matrix_BW  =    handles.BW4 ;  
hold on  
BW1= matrix_BW; BW1(BW1~=1)=0; BW1=imfill(BW1);  
contour(BW1, [1,1], 'm', 'LineWidth',1.5)  
BW2= matrix_BW; BW2(BW2~=2)=0;  BW2=BW2/2; BW2=imfill(BW2);  
contour(BW2, [1,1], 'm', 'LineWidth',1.5)  
BW3= -matrix_BW; BW3(BW3~=1)=0;   ; BW3=imfill(BW3);  
set(gca,'XTickLabel',{},'XTick',zeros(1,0),'YTickLabel',{},'YTick',zeros(1,0))  
BW4= -matrix_BW; BW4(BW4~=2)=0;BW4=BW4/2;   ;BW4=imfill(BW4);  
contour(BW3, [1,1], 'm', 'LineWidth',1.5);contour(BW4, [1,1], 'm', 'LineWidth',1.5)  
end  
if kk==5  
matrix  = get(handles.axes5,'userdata') ;  
cla ;  
imagesc(matrix );  
set(gca, 'XTickLabel', [] ,'YTickLabel', [] )  
%%%%%%  
matrix_BW  =    handles.BW5 ;  
hold on  
BW1= matrix_BW; BW1(BW1~=1)=0; BW1=imfill(BW1);  
contour(BW1, [1,1], 'm', 'LineWidth',1.5)  
BW2= matrix_BW; BW2(BW2~=2)=0;  BW2=BW2/2; BW2=imfill(BW2);  
contour(BW2, [1,1], 'm', 'LineWidth',1.5)  
BW3= -matrix_BW; BW3(BW3~=1)=0;   ; BW3=imfill(BW3);  
set(gca,'XTickLabel',{},'XTick',zeros(1,0),'YTickLabel',{},'YTick',zeros(1,0))  
BW4= -matrix_BW; BW4(BW4~=2)=0;BW4=BW4/2;   ;BW4=imfill(BW4);  
contour(BW3, [1,1], 'm', 'LineWidth',1.5);contour(BW4, [1,1], 'm', 'LineWidth',1.5)  
xlabel('\theta=0')  
ylabel('ACD')  
end  
if kk==6  
matrix  = get(handles.axes6,'userdata') ;  
cla ;  
imagesc(matrix );  
set(gca, 'XTickLabel', [] ,'YTickLabel', [] )  
%%%%%%  
matrix_BW  =    handles.BW6 ;  
hold on  
BW1= matrix_BW; BW1(BW1~=1)=0; BW1=imfill(BW1);  
contour(BW1, [1,1], 'm', 'LineWidth',1.5)  
BW2= matrix_BW; BW2(BW2~=2)=0;  BW2=BW2/2; BW2=imfill(BW2);  
contour(BW2, [1,1], 'm', 'LineWidth',1.5)  
BW3= -matrix_BW; BW3(BW3~=1)=0;   ; BW3=imfill(BW3);  
set(gca,'XTickLabel',{},'XTick',zeros(1,0),'YTickLabel',{},'YTick',zeros(1,0))  
BW4= -matrix_BW; BW4(BW4~=2)=0;BW4=BW4/2;   ;BW4=imfill(BW4);  
contour(BW3, [1,1], 'm', 'LineWidth',1.5);contour(BW4, [1,1], 'm', 'LineWidth',1.5)  
xlabel('\theta=0')  
end  
if kk==7  
matrix  = get(handles.axes7,'userdata') ;  
cla ;  
imagesc(matrix );  
set(gca, 'XTickLabel', [] ,'YTickLabel', [] )  
%%%%%%  
matrix_BW  =    handles.BW7 ;  
hold on  
BW1= matrix_BW; BW1(BW1~=1)=0; BW1=imfill(BW1);  
contour(BW1, [1,1], 'm', 'LineWidth',1.5)  
BW2= matrix_BW; BW2(BW2~=2)=0;  BW2=BW2/2; BW2=imfill(BW2);  
contour(BW2, [1,1], 'm', 'LineWidth',1.5)  
BW3= -matrix_BW; BW3(BW3~=1)=0;   ; BW3=imfill(BW3);  
set(gca,'XTickLabel',{},'XTick',zeros(1,0),'YTickLabel',{},'YTick',zeros(1,0))  
BW4= -matrix_BW; BW4(BW4~=2)=0;BW4=BW4/2;   ;BW4=imfill(BW4);  
contour(BW3, [1,1], 'm', 'LineWidth',1.5);contour(BW4, [1,1], 'm', 'LineWidth',1.5)  
xlabel('\theta=0')  
end  
if kk==8  
matrix  = get(handles.axes8,'userdata') ;  
cla ;  
imagesc(matrix );  
set(gca, 'XTickLabel', [] ,'YTickLabel', [] )  
%%%%%%  
matrix_BW  =    handles.BW8 ;  
hold on  
BW1= matrix_BW; BW1(BW1~=1)=0; BW1=imfill(BW1);  
contour(BW1, [1,1], 'm', 'LineWidth',1.5)  
BW2= matrix_BW; BW2(BW2~=2)=0;  BW2=BW2/2; BW2=imfill(BW2);  
contour(BW2, [1,1], 'm', 'LineWidth',1.5)  
BW3= -matrix_BW; BW3(BW3~=1)=0;   ; BW3=imfill(BW3);  
set(gca,'XTickLabel',{},'XTick',zeros(1,0),'YTickLabel',{},'YTick',zeros(1,0))  
BW4= -matrix_BW; BW4(BW4~=2)=0;BW4=BW4/2;   ;BW4=imfill(BW4);  
contour(BW3, [1,1], 'm', 'LineWidth',1.5);contour(BW4, [1,1], 'm', 'LineWidth',1.5)  
xlabel('\theta=0')  
end  
'H'   
if kk==9   
matrix  = get(handles.axes9,'userdata')   
cla ;  
imagesc(matrix );  
set(gca,'XTickLabel',{},'XTick',zeros(1,0),'YTickLabel',{},'YTick',zeros(1,0))  
end  
'J'  
if kk==10  
matrix  = get(handles.axes10,'userdata') ;  
cla ;  
imagesc(matrix );  
set(gca, 'YTickLabel',{},'YTick',zeros(1,0))  
xlabel('Frames')  
colorbar('location','southoutside')  
end  
if kk==11  
matrix  = [0 1; 0 255]  
cla ;  
imagesc(matrix );  
set(gca,'XTickLabel',{},'XTick',zeros(1,0),'YTickLabel',{},'YTick',zeros(1,0))   
colorbar('location','southoutside')  
end  
catch  
kk=30  
end  
end  
function number_bins_Callback(hObject, eventdata, handles)  
% hObject    handle to number_bins (see GCBO)  
% eventdata  reserved - to be defined in a future version of MATLAB  
% handles    structure with handles and user data (see GUIDATA)  
% Hints: get(hObject,'String') returns contents of number_bins as text  
%        str2double(get(hObject,'String')) returns contents of number_bins as a double  
% --- Executes during object creation, after setting all properties.  
function number_bins_CreateFcn(hObject, eventdata, handles)  
% hObject    handle to number_bins (see GCBO)  
% eventdata  reserved - to be defined in a future version of MATLAB  
% handles    empty - handles not created until after all CreateFcns called  
% Hint: edit controls usually have a white background on Windows.  
%       See ISPC and COMPUTER.  
if ispc && isequal(get(hObject,'BackgroundColor'), get(0,'defaultUicontrolBackgroundColor'))  
set(hObject,'BackgroundColor','white');  
end  
% --------------------------------------------------------------------  
function Untitled_4_Callback(hObject, eventdata, handles)  
%   function SCD_SIM_loop_single(input_number_spots_D1,input_number_spots_D2)  
% %  
input_number_spots_D1=40    ;  
input_number_spots_D2=40  ;  
load FIRST_PARENTAL_Radius  
Radius_dist=hist(FIRST_PARENTAL_Radius,1:max(FIRST_PARENTAL_Radius));  
load FIRST_PARENTAL_TOTAL_INTENSITY  
INTENSITY_dist_non_clustered=hist(FIRST_PARENTAL_TOTAL_INTENSITY-100000 ,1:max(FIRST_PARENTAL_TOTAL_INTENSITY));  
INTENSITY_dist_clustered=hist(FIRST_PARENTAL_TOTAL_INTENSITY-200000,1:max(FIRST_PARENTAL_TOTAL_INTENSITY));  
R=22  
total_intensity_non_clustered =  gendist(INTENSITY_dist_non_clustered,1,1);  
total_intensity_clustered =  gendist(INTENSITY_dist_clustered,1,1);  
Xlim=201;  
Ylim=201;  
C=1.1;  
s1 =0.12;  
s2 =0.12;  
xCentroid =101;% Xlim/2;  
matrix=zeros(Xlim,Ylim);  
im_sz=size(matrix);  
%      figure(22)  
%     imagesc(Perlin_matrix_non_clustered)  
tetha= -pi/2:(pi/200):0;  
handles.tetha=-tetha;  
for nnn=1:100  
Val=nnn;  
%    a=rand(1,79);  
%    [~,c]=sort(a);  
%    Val=c(1)+20;  
%    Val=99;  
tetha2=handles.tetha(Val)   ;  
Perlin_matrix_non_clustered=Perlin(size(matrix),8,8);  
%     function start here:  
r=R*((1 + 0.5*cos(tetha2) * (3 -  cos(tetha2)^2 )).^ (-1/3)) ;  
% Law of cosines  
d=sqrt(2*r^2-2*r^2*cos(pi-2*tetha2));  
if nnn>61  
d=d*(1+(nnn-61)/100);  
end  
%%%%%%%%%%%%%%%%%%%%%%%%%%%%%%%%%%%%%%%%%%%%%%%%%%  
yCentroid = 101 -d/2; yCentroid=ceil(yCentroid);  
matrix3= get_oval_cell(r,xCentroid,yCentroid,matrix,C,s1,s2, -1)  ;  
yCentroid = 101 +d/2; yCentroid=ceil(yCentroid);  
matrix6= get_oval_cell(r,xCentroid,yCentroid,matrix,C,s1,s2, +1);  
BW=matrix3+matrix6;  
BW=BW./BW;  
BW(isnan(BW))=0;  
Segment=rot90(BW);  
BW=rot90(rot90(rot90(SCD_SIM_SPLIT(rot90(BW),[] ,Val  )))) ;  
%%%%%%%%%%%%%%%%%%%%%%%%%%%%%%%%%%%%%%%%%%%%%  
Centroid = [xCentroid  xCentroid+d/2] ;   
matrix_gaussian1 = customgauss(size(matrix3), r, 1 , Centroid);  
Centroid = [xCentroid  xCentroid-d/2];  
matrix_gaussian2 = customgauss(size(matrix3), r, 1 , Centroid);   
matrix_gaussian1(isnan(matrix_gaussian1))=0;matrix_gaussian2(isnan(matrix_gaussian2))=0;  
%      matrix_gaussian1_non_clustered=matrix_gaussian1.*Perlin_matrix_non_clustered ;  
%     matrix_gaussian2_non_clustered=matrix_gaussian2.*Perlin_matrix_non_clustered ;    
rot_matrix_gaussian=max(rot90(matrix_gaussian1),rot90(matrix_gaussian2));   
rot_matrix_gaussian=Segment.* rot_matrix_gaussian;   
matrix7_non_clustered= rot_matrix_gaussian.*Perlin_matrix_non_clustered ;  
matrix7_non_clustered=  (255*(matrix7_non_clustered./max(max(matrix7_non_clustered))));   
h=fspecial( 'disk' );  
matrix9_non_clustered =imfilter(matrix7_non_clustered,h,'replicate');   
matrix9_non_clustered =10*(matrix9_non_clustered).^0.5;  
matrix9_non_clustered =real(  matrix9_non_clustered );   
matrix9_non_clustered= matrix9_non_clustered./max(max( matrix9_non_clustered));  
matrix9_non_clustered=matrix9_non_clustered-0.2;   
matrix9_non_clustered=imnoise(matrix9_non_clustered,'gaussian');  
matrix9_non_clustered=imnoise(matrix9_non_clustered,'poisson');    
final_intensity=total_intensity_non_clustered*((0.5*Val+100)/100);  
matrix9_non_clustered=matrix9_non_clustered*(final_intensity/sum(sum(matrix9_non_clustered))) ;   
matrix9_non_clustered= uint8(255*(matrix9_non_clustered./max(max( matrix9_non_clustered))));   
stack_non_clustered(nnn).cdata=matrix9_non_clustered;   
%     from this point allshould be rotated!   
BW1=abs(BW);    BW1(BW1==2)=0; BW1=imfill(BW1);  
BW2=abs(BW);    BW2(BW2==1)=0; BW2=BW2/2; BW2=imfill(BW2);   
Ind1=find(ismember(BW1,1))  ;  
Ind2=find(ismember(BW2 ,1))   ;   
%     start clustered here:  
if nnn==1  %for movie   
BW=rot90(rot90(BW));     
BW1=abs(BW);    BW1(BW1==2)=0; BW1=imfill(BW1);  
BW2=abs(BW);    BW2(BW2==1)=0; BW2=BW2/2; BW2=imfill(BW2);   
Ind1=find(ismember(BW1,1))  ;  
Ind2=find(ismember(BW2 ,1))   ;   
Ind12=find(ismember(Segment ,1))   ;   
number_spots_D1=input_number_spots_D1 ;  
number_spots_D2=input_number_spots_D2 ;   
for iiii=1:number_spots_D1  
a=rand(1,length(Ind12)); [~,c]=sort(a);  
spot_data1_XY(iiii) =Ind12(c(1)) ;  
end  
for iiii=1:number_spots_D2  
a=rand(1,length(Ind12)); [~,c]=sort(a);  
spot_data2_XY(iiii) =Ind12(c(1)) ;  
end   
[spot_data1.Xcent,spot_data1.Ycent] = ind2sub(im_sz,spot_data1_XY);  
[spot_data2.Xcent,spot_data2.Ycent] = ind2sub(im_sz,spot_data2_XY);   
else   
tetha2_T_minus= handles.tetha(Val-1)   ;  
r_T_minus =R*((1 + 0.5*cos(tetha2_T_minus) * (3 -  cos(tetha2_T_minus)^2 )).^ (-1/3)) ;  
d_T_minus=sqrt(2*r_T_minus^2-2*r_T_minus^2*cos(pi-2*tetha2_T_minus));   
if nnn>61  
d_T_minus=d_T_minus*(1+(nnn-61)/100);  
end  
yCentroid_D1 = 101 -d/2; yCentroid_D1=ceil(yCentroid_D1) ;  
yCentroid_D2 = 101 +d/2; yCentroid_D2=ceil(yCentroid_D2) ;  
location_D1_T_minus =ceil( 101-d_T_minus/2);  
location_D2_T_minus =ceil( 101+d_T_minus/2);  
drift_D1_T  =yCentroid_D1-location_D1_T_minus ;  
drift_D2_T  =yCentroid_D2-location_D2_T_minus  ;    
Xcent_D1=spot_data1.Xcent+im_sz(2)*0.02*(rand(1,number_spots_D1)-0.5);  
Ycent_D1=spot_data1.Ycent+im_sz(1)*0.02*(rand(1,number_spots_D1)-0.5);  
Ycent_D1=Ycent_D1+drift_D1_T  ;  
Xcent_D1=round( Xcent_D1 );       Ycent_D1=round( Ycent_D1 );   
XYcent_data1_temp = sub2ind(im_sz, Ycent_D1, Xcent_D1);   
Xcent_D2=spot_data2.Xcent+im_sz(2)*0.02*(rand(1,number_spots_D2)-0.5);  
Ycent_D2=spot_data2.Ycent+im_sz(1)*0.02*(rand(1,number_spots_D2)-0.5);   
Ycent_D2=Ycent_D2+drift_D2_T  ;   
Xcent_D2=round( Xcent_D2);    Ycent_D2=round( Ycent_D2);   
XYcent_data2_temp = sub2ind(im_sz, Ycent_D2, Xcent_D2);  
if nnn<61       
nnn  
' nnn is smaller'  
Ind12=find(ismember(Segment ,1))   ;   
b=Ind12;a=XYcent_data1_temp;  
S=setxor(a,b);  
F=find(~ismember(S,b));  
V=S(F);  
ind1=  find(ismember(a,V)) ;   
for jjjj=1:length(ind1)  
matrix=zeros(size(Segment));  
matrix(XYcent_data1_temp( ind1(jjjj)))=1;  
matrix=bwdist(matrix);  
matrix=matrix.*Segment;  
matrix(matrix==0)=nan;  
new_cord= find(ismember(matrix,nanmin(nanmin(matrix))));   
a=rand(1,length(new_cord)); [~,c]=sort(a);c=c(1);  
XYcent_data1_temp( ind1(jjjj))  = new_cord(c) ;  
%     matrix=Segment;  
%     matrix(XYcent_data1_temp( ind1(jjjj)))=2;  
%     figure(1)  
%     imagesc(matrix)  
end  
%%%%%%%%%%%%%%%%%%%%%%%%%%%%%%%%%%%%%%%%%%%%   
%%%%%%%%%%%%%%%%%%%%%%%%%%%%%%%%%%%%   
b=Ind12;a=XYcent_data2_temp;  
S=setxor(a,b);  
F=find(~ismember(S,b));  
V=S(F);  
ind2=  find(ismember(a,V)) ;   
for jjjj=1:length(ind2)  
matrix=zeros(size(Segment));  
matrix(XYcent_data2_temp( ind2(jjjj)))=1;  
matrix=bwdist(matrix);  
matrix=matrix.*Segment;  
matrix(matrix==0)=nan;  
new_cord= find(ismember(matrix,nanmin(nanmin(matrix))));   
a=rand(1,length(new_cord)); [~,c]=sort(a);c=c(1);  
XYcent_data2_temp( ind2(jjjj))  = new_cord(c) ;  
%     matrix=Segment;  
%     matrix(XYcent_data1_temp( ind1(jjjj)))=2;  
%     figure(1)  
%     imagesc(matrix)  
end  
else  nnn  
' nnn is larger'  
Ind1=find(ismember(BW1 ,1))   ;    Ind2=find(ismember(BW2 ,1))   ;   
b=Ind1;a=XYcent_data1_temp;  
S=setxor(a,b);  
F=find(~ismember(S,b));  
V=S(F);  
ind1=  find(ismember(a,V)) ;   
for jjjj=1:length(ind1)  
matrix=zeros(size(Segment));  
matrix(XYcent_data1_temp( ind1(jjjj)))=1;  
matrix=bwdist(matrix);  
matrix=matrix.*Segment;  
matrix(matrix==0)=nan;  
new_cord= find(ismember(matrix,nanmin(nanmin(matrix))));   
a=rand(1,length(new_cord)); [~,c]=sort(a);c=c(1);  
XYcent_data1_temp( ind1(jjjj))  = new_cord(c) ;  
%     matrix=Segment;  
%     matrix(XYcent_data1_temp( ind1(jjjj)))=2;  
%     figure(1)  
%     imagesc(matrix)  
end  
%%%%%%%%%%%%%%%%%%%%%%%%%%%%%%%%%%%%%%%%%%%%   
%%%%%%%%%%%%%%%%%%%%%%%%%%%%%%%%%%%%   
b=Ind2;a=XYcent_data2_temp;  
S=setxor(a,b);  
F=find(~ismember(S,b));  
V=S(F);  
ind2=  find(ismember(a,V)) ;   
for jjjj=1:length(ind2)  
matrix=zeros(size(Segment));  
matrix(XYcent_data2_temp( ind2(jjjj)))=1;  
matrix=bwdist(matrix);  
matrix=matrix.*Segment;  
matrix(matrix==0)=nan;  
new_cord= find(ismember(matrix,nanmin(nanmin(matrix))));   
a=rand(1,length(new_cord)); [~,c]=sort(a);c=c(1);  
XYcent_data2_temp( ind2(jjjj))  = new_cord(c) ;  
%     matrix=Segment;  
%     matrix(XYcent_data1_temp( ind1(jjjj)))=2;  
%     figure(1)  
%     imagesc(matrix)  
end   
end  
[spot_data1.Ycent,spot_data1.Xcent] = ind2sub(im_sz,XYcent_data1_temp) ;   
[spot_data2.Ycent,spot_data2.Xcent] = ind2sub(im_sz,XYcent_data2_temp) ;   
end  
try   
out_1=find(~ismember(XYcent_data1_temp, Ind1));  
for oo=1:length(out_1)   
a=rand(1,length(Ind1)); [~,c]=sort(a);   
XYcent_data1_temp(out_1(oo))=  Ind1(c(1)) ;  
end  
end  
try  
out_2=find(~ismember(XYcent_data2_temp, Ind2));  
for oo=1:length(out_2)   
a=rand(1,length(Ind2)); [~,c]=sort(a);   
XYcent_data2_temp(out_2(oo))  =Ind2(c(1)) ;  
end  
end  
Perlin_matrix1=spotmaker(size(matrix),number_spots_D1,spot_data1);  
Perlin_matrix2=spotmaker(size(matrix),number_spots_D2,spot_data2);    
%     rot_matrix_gaussian=max(rot90(matrix_gaussian1),rot90(matrix_gaussian2));   
matrix7_clustered= rot_matrix_gaussian.*Perlin_matrix2+rot_matrix_gaussian.*Perlin_matrix1;  
%       matrix7_clustered=  (255*(matrix7_clustered./max(max(matrix7_clustered))));  
matrix7_clustered=  (255*(matrix7_clustered./max(max(matrix7_clustered))));   
h=fspecial( 'gaussian' );  
matrix9_clustered =imfilter(matrix7_clustered,h,'replicate');   
matrix9_clustered =10*(matrix9_clustered).^0.3;  
matrix9_clustered =real(  matrix9_clustered );   
matrix9_clustered= matrix9_clustered./max(max( matrix9_clustered));  
matrix9_clustered=matrix9_clustered+0.02;   
matrix9_clustered=imnoise(matrix9_clustered,'gaussian');  
matrix9_clustered=imnoise(matrix9_clustered,'poisson');    
final_intensity=total_intensity_clustered*((0.5*Val+100)/100);  
matrix9_clustered=matrix9_clustered*(final_intensity/sum(sum(matrix9_clustered)))   ;   
%      
%     
matrix9_clustered=  (255*(matrix9_clustered./max(max(matrix9_clustered))));   
%     h=fspecial( 'gaussian' );  
%     matrix9_clustered =imfilter(matrix7_clustered,h,'replicate');   
%     matrix9_clustered =10*(matrix9_clustered).^0.3;  
%     matrix9_clustered =real(  matrix9_clustered );   
%     matrix9_clustered= matrix9_clustered./max(max( matrix9_clustered));  
%     matrix9_clustered=matrix9_clustered+0.02;   
%     matrix9_clustered=imnoise(matrix9_clustered,'gaussian');  
%     matrix9_clustered=imnoise(matrix9_clustered,'poisson');    
%     final_intensity=total_intensity_clustered*((0.5*Val+100)/100);  
%     matrix9_clustered=matrix9_clustered*(final_intensity/sum(sum(matrix9_clustered))) ;   
%     matrix9_clustered= uint8(255*(matrix9_clustered./max(max( matrix9_clustered))));   
%     stack_clustered(nnn).cdata=matrix9_clustered; %#ok<*SAGROW>   
stack_clustered(nnn).cdata=double(    matrix9_clustered);   
stack_BW(nnn).cdata= rot90(BW);  
stack_Segment(nnn).cdata= Segment;  
end %e  
handles.stack_Segment_symetric=stack_Segment;  
handles.stack_BW_symetric=stack_BW;  
handles.stack_non_clustered_symetric=stack_non_clustered;  
handles.stack_clustered_symetric=stack_clustered;  
guidata(hObject, handles);  
% --------------------------------------------------------------------  
function Untitled_5_Callback(hObject, eventdata, handles)  
% hObject    handle to Untitled_5 (see GCBO)  
% eventdata  reserved - to be defined in a future version of MATLAB  
% handles    structure with handles and user data (see GUIDATA)  
% --------------------------------------------------------------------  
function Untitled_6_Callback(hObject, eventdata, handles)  
% hObject    handle to Untitled_6 (see GCBO)  
% eventdata  reserved - to be defined in a future version of MATLAB  
% handles    structure with handles and user data (see GUIDATA)  
% --------------------------------------------------------------------  
function Untitled_7_Callback(hObject, eventdata, handles)  
% hObject    handle to Untitled_7 (see GCBO)  
% eventdata  reserved - to be defined in a future version of MATLAB  
% handles    structure with handles and user data (see GUIDATA)  
% --------------------------------------------------------------------  
function Untitled_8_Callback(hObject, eventdata, handles)  
% hObject    handle to Untitled_8 (see GCBO)  
% eventdata  reserved - to be defined in a future version of MATLAB  
% handles    structure with handles and user data (see GUIDATA)  
% --------------------------------------------------------------------  
function Untitled_9_Callback(hObject, eventdata, handles)  
%   function SCD_SIM_loop_single(input_number_spots_D1,input_number_spots_D2)  
% %  
input_number_spots_D1=40    ;  
input_number_spots_D2=20  ;  
load FIRST_PARENTAL_Radius  
Radius_dist=hist(FIRST_PARENTAL_Radius,1:max(FIRST_PARENTAL_Radius));  
load FIRST_PARENTAL_TOTAL_INTENSITY  
INTENSITY_dist_non_clustered=hist(FIRST_PARENTAL_TOTAL_INTENSITY-100000 ,1:max(FIRST_PARENTAL_TOTAL_INTENSITY));  
INTENSITY_dist_clustered=hist(FIRST_PARENTAL_TOTAL_INTENSITY-200000,1:max(FIRST_PARENTAL_TOTAL_INTENSITY));  
R=22  
total_intensity_non_clustered =  gendist(INTENSITY_dist_non_clustered,1,1);  
total_intensity_clustered =  gendist(INTENSITY_dist_clustered,1,1);  
Xlim=201;  
Ylim=201;  
C=1.1;  
s1 =0.12;  
s2 =0.12;  
xCentroid =101;% Xlim/2;  
matrix=zeros(Xlim,Ylim);  
im_sz=size(matrix);  
%      figure(22)  
%     imagesc(Perlin_matrix_non_clustered)  
tetha= -pi/2:(pi/200):0;  
handles.tetha=-tetha;  
for nnn=1:100  
Val=nnn;  
%    a=rand(1,79);  
%    [~,c]=sort(a);  
%    Val=c(1)+20;  
%    Val=99;  
tetha2=handles.tetha(Val)   ;  
Perlin_matrix_non_clustered=Perlin(size(matrix),8,8);  
%     function start here:  
r=R*((1 + 0.5*cos(tetha2) * (3 -  cos(tetha2)^2 )).^ (-1/3)) ;  
% Law of cosines  
d=sqrt(2*r^2-2*r^2*cos(pi-2*tetha2));  
if nnn>61  
d=d*(1+(nnn-61)/100);  
end  
%%%%%%%%%%%%%%%%%%%%%%%%%%%%%%%%%%%%%%%%%%%%%%%%%%  
yCentroid = 101 -d/2; yCentroid=ceil(yCentroid);  
matrix3= get_oval_cell(r,xCentroid,yCentroid,matrix,C,s1,s2, -1)  ;  
yCentroid = 101 +d/2; yCentroid=ceil(yCentroid);  
matrix6= get_oval_cell(r,xCentroid,yCentroid,matrix,C,s1,s2, +1);  
BW=matrix3+matrix6;  
BW=BW./BW;  
BW(isnan(BW))=0;  
Segment=rot90(BW);  
BW=rot90(rot90(rot90(SCD_SIM_SPLIT(rot90(BW),[] ,Val  )))) ;  
%%%%%%%%%%%%%%%%%%%%%%%%%%%%%%%%%%%%%%%%%%%%%  
Centroid = [xCentroid  xCentroid+d/2] ;   
matrix_gaussian1 = customgauss(size(matrix3), r, 1 , Centroid);  
Centroid = [xCentroid  xCentroid-d/2];  
matrix_gaussian2 = customgauss(size(matrix3), r, 1 , Centroid);   
matrix_gaussian1(isnan(matrix_gaussian1))=0;matrix_gaussian2(isnan(matrix_gaussian2))=0;  
%      matrix_gaussian1_non_clustered=matrix_gaussian1.*Perlin_matrix_non_clustered ;  
%     matrix_gaussian2_non_clustered=matrix_gaussian2.*Perlin_matrix_non_clustered ;    
rot_matrix_gaussian=max(rot90(matrix_gaussian1),rot90(matrix_gaussian2));   
rot_matrix_gaussian=Segment.* rot_matrix_gaussian;   
matrix7_non_clustered= rot_matrix_gaussian.*Perlin_matrix_non_clustered ;  
matrix7_non_clustered=  (255*(matrix7_non_clustered./max(max(matrix7_non_clustered))));   
h=fspecial( 'disk' );  
BW1=abs(BW);    BW1(BW1==2)=0; BW1=imfill(BW1);  
Ind=find(ismember(BW1',1));  
matrix7_non_clustered(Ind)= matrix7_non_clustered(Ind)/1.5;  
nnn  
matrix9_non_clustered =imfilter(matrix7_non_clustered,h,'replicate');   
matrix9_non_clustered =10*(matrix9_non_clustered).^0.5;  
matrix9_non_clustered =real(  matrix9_non_clustered );   
matrix9_non_clustered= matrix9_non_clustered./max(max( matrix9_non_clustered));  
matrix9_non_clustered=matrix9_non_clustered-0.2;   
matrix9_non_clustered=imnoise(matrix9_non_clustered,'gaussian');  
matrix9_non_clustered=imnoise(matrix9_non_clustered,'poisson');    
final_intensity=total_intensity_non_clustered*((0.5*Val+100)/100);  
matrix9_non_clustered=matrix9_non_clustered*(final_intensity/sum(sum(matrix9_non_clustered))) ;   
matrix9_non_clustered= uint8(255*(matrix9_non_clustered./max(max( matrix9_non_clustered))));   
%            figure(1)  
%         imagesc(matrix9_non_clustered)  
% %         
% %         
%      pause  
stack_non_clustered(nnn).cdata=matrix9_non_clustered;   
%     from this point allshould be rotated!   
BW1=abs(BW);    BW1(BW1==2)=0; BW1=imfill(BW1);  
BW2=abs(BW);    BW2(BW2==1)=0; BW2=BW2/2; BW2=imfill(BW2);   
Ind1=find(ismember(BW1,1))  ;  
Ind2=find(ismember(BW2 ,1))   ;    
if nnn==1  %for movie   
BW=rot90(rot90(BW));     
BW1=abs(BW);    BW1(BW1==2)=0; BW1=imfill(BW1);  
BW2=abs(BW);    BW2(BW2==1)=0; BW2=BW2/2; BW2=imfill(BW2);   
Ind1=find(ismember(BW1,1))  ;  
Ind2=find(ismember(BW2 ,1))   ;   
number_spots_D1=input_number_spots_D1 ;  
number_spots_D2=input_number_spots_D2 ;   
for iiii=1:number_spots_D1  
a=rand(1,length(Ind1)); [~,c]=sort(a);  
spot_data1_XY(iiii) =Ind1(c(1)) ;  
end  
for iiii=1:number_spots_D2  
a=rand(1,length(Ind2)); [~,c]=sort(a);  
spot_data2_XY(iiii) =Ind2(c(1)) ;  
end   
[spot_data1.Xcent,spot_data1.Ycent] = ind2sub(im_sz,spot_data1_XY);  
[spot_data2.Xcent,spot_data2.Ycent] = ind2sub(im_sz,spot_data2_XY);   
else   
tetha2_T_minus= handles.tetha(Val-1)   ;  
r_T_minus =R*((1 + 0.5*cos(tetha2_T_minus) * (3 -  cos(tetha2_T_minus)^2 )).^ (-1/3)) ;  
d_T_minus=sqrt(2*r_T_minus^2-2*r_T_minus^2*cos(pi-2*tetha2_T_minus));   
if nnn>61  
d_T_minus=d_T_minus*(1+(nnn-61)/100);  
end  
yCentroid_D1 = 101 -d/2; yCentroid_D1=ceil(yCentroid_D1) ;  
yCentroid_D2 = 101 +d/2; yCentroid_D2=ceil(yCentroid_D2) ;  
location_D1_T_minus =ceil( 101-d_T_minus/2);  
location_D2_T_minus =ceil( 101+d_T_minus/2);  
drift_D1_T  =yCentroid_D1-location_D1_T_minus ;  
drift_D2_T  =yCentroid_D2-location_D2_T_minus  ;    
Xcent_D1=spot_data1.Xcent+im_sz(2)*0.03*(rand(1,number_spots_D1)-0.5);  
Ycent_D1=spot_data1.Ycent+im_sz(1)*0.03*(rand(1,number_spots_D1)-0.5);  
Ycent_D1=Ycent_D1+drift_D1_T  ;  
Xcent_D1=round( Xcent_D1 );       Ycent_D1=round( Ycent_D1 );   
XYcent_data1_temp = sub2ind(im_sz, Ycent_D1, Xcent_D1);   
Xcent_D2=spot_data2.Xcent+im_sz(2)*0.03*(rand(1,number_spots_D2)-0.5);  
Ycent_D2=spot_data2.Ycent+im_sz(1)*0.03*(rand(1,number_spots_D2)-0.5);   
Ycent_D2=Ycent_D2+drift_D2_T  ;   
Xcent_D2=round( Xcent_D2);    Ycent_D2=round( Ycent_D2);   
XYcent_data2_temp = sub2ind(im_sz, Ycent_D2, Xcent_D2);  
if nnn<61       
nnn  
' nnn is smaller'  
Ind1=find(ismember(BW1 ,1))   ;   
b=Ind1;a=XYcent_data1_temp;  
S=setxor(a,b);  
F=find(~ismember(S,b));  
V=S(F);  
ind1=  find(ismember(a,V)) ;   
for jjjj=1:length(ind1)  
matrix=zeros(size(Segment));  
matrix(XYcent_data1_temp( ind1(jjjj)))=1;  
matrix=bwdist(matrix);  
matrix=matrix.*Segment;  
matrix(matrix==0)=nan;  
new_cord= find(ismember(matrix,nanmin(nanmin(matrix))));   
a=rand(1,length(new_cord)); [~,c]=sort(a);c=c(1);  
XYcent_data1_temp( ind1(jjjj))  = new_cord(c) ;  
%     matrix=Segment;  
%     matrix(XYcent_data1_temp( ind1(jjjj)))=2;  
%     figure(1)  
%     imagesc(matrix)  
end  
%%%%%%%%%%%%%%%%%%%%%%%%%%%%%%%%%%%%%%%%%%%%   
%%%%%%%%%%%%%%%%%%%%%%%%%%%%%%%%%%%%   
b=Ind2;a=XYcent_data2_temp;  
S=setxor(a,b);  
F=find(~ismember(S,b));  
V=S(F);  
ind2=  find(ismember(a,V)) ;   
for jjjj=1:length(ind2)  
matrix=zeros(size(Segment));  
matrix(XYcent_data2_temp( ind2(jjjj)))=1;  
matrix=bwdist(matrix);  
matrix=matrix.*Segment;  
matrix(matrix==0)=nan;  
new_cord= find(ismember(matrix,nanmin(nanmin(matrix))));   
a=rand(1,length(new_cord)); [~,c]=sort(a);c=c(1);  
XYcent_data2_temp( ind2(jjjj))  = new_cord(c) ;  
%     matrix=Segment;  
%     matrix(XYcent_data1_temp( ind1(jjjj)))=2;  
%     figure(1)  
%     imagesc(matrix)  
end  
else  nnn  
' nnn is larger'  
Ind1=find(ismember(BW1 ,1))   ;    Ind2=find(ismember(BW2 ,1))   ;   
b=Ind1;a=XYcent_data1_temp;  
S=setxor(a,b);  
F=find(~ismember(S,b));  
V=S(F);  
ind1=  find(ismember(a,V)) ;   
for jjjj=1:length(ind1)  
matrix=zeros(size(Segment));  
matrix(XYcent_data1_temp( ind1(jjjj)))=1;  
matrix=bwdist(matrix);  
matrix=matrix.*Segment;  
matrix(matrix==0)=nan;  
new_cord= find(ismember(matrix,nanmin(nanmin(matrix))));   
a=rand(1,length(new_cord)); [~,c]=sort(a);c=c(1);  
XYcent_data1_temp( ind1(jjjj))  = new_cord(c) ;  
%     matrix=Segment;  
%     matrix(XYcent_data1_temp( ind1(jjjj)))=2;  
%     figure(1)  
%     imagesc(matrix)  
end  
%%%%%%%%%%%%%%%%%%%%%%%%%%%%%%%%%%%%%%%%%%%%   
%%%%%%%%%%%%%%%%%%%%%%%%%%%%%%%%%%%%   
b=Ind2;a=XYcent_data2_temp;  
S=setxor(a,b);  
F=find(~ismember(S,b));  
V=S(F);  
ind2=  find(ismember(a,V)) ;   
for jjjj=1:length(ind2)  
matrix=zeros(size(Segment));  
matrix(XYcent_data2_temp( ind2(jjjj)))=1;  
matrix=bwdist(matrix);  
matrix=matrix.*Segment;  
matrix(matrix==0)=nan;  
new_cord= find(ismember(matrix,nanmin(nanmin(matrix))));   
a=rand(1,length(new_cord)); [~,c]=sort(a);c=c(1);  
XYcent_data2_temp( ind2(jjjj))  = new_cord(c) ;  
%     matrix=Segment;  
%     matrix(XYcent_data1_temp( ind1(jjjj)))=2;  
%     figure(1)  
%     imagesc(matrix)  
end   
end  
[spot_data1.Ycent,spot_data1.Xcent] = ind2sub(im_sz,XYcent_data1_temp) ;   
[spot_data2.Ycent,spot_data2.Xcent] = ind2sub(im_sz,XYcent_data2_temp) ;   
end  
try   
out_1=find(~ismember(XYcent_data1_temp, Ind1));  
for oo=1:length(out_1)   
a=rand(1,length(Ind1)); [~,c]=sort(a);   
XYcent_data1_temp(out_1(oo))=  Ind1(c(1)) ;  
end  
end  
try  
out_2=find(~ismember(XYcent_data2_temp, Ind2));  
for oo=1:length(out_2)   
a=rand(1,length(Ind2)); [~,c]=sort(a);   
XYcent_data2_temp(out_2(oo))  =Ind2(c(1)) ;  
end  
end  
Perlin_matrix1=spotmaker(size(matrix),number_spots_D1,spot_data1);  
Perlin_matrix2=spotmaker(size(matrix),number_spots_D2,spot_data2);    
Perlin_matrix1=spotmaker(size(matrix),number_spots_D1,spot_data1);  
Perlin_matrix2=spotmaker(size(matrix),number_spots_D2,spot_data2);    
%     rot_matrix_gaussian=max(rot90(matrix_gaussian1),rot90(matrix_gaussian2));   
matrix7_clustered= rot_matrix_gaussian.*Perlin_matrix2+rot_matrix_gaussian.*Perlin_matrix1;  
%       matrix7_clustered=  (255*(matrix7_clustered./max(max(matrix7_clustered))));  
matrix7_clustered=  (255*(matrix7_clustered./max(max(matrix7_clustered))));   
h=fspecial( 'gaussian' );  
matrix9_clustered =imfilter(matrix7_clustered,h,'replicate');   
matrix9_clustered =10*(matrix9_clustered).^0.3;  
matrix9_clustered =real(  matrix9_clustered );   
matrix9_clustered= matrix9_clustered./max(max( matrix9_clustered));  
matrix9_clustered=matrix9_clustered+0.02;   
matrix9_clustered=imnoise(matrix9_clustered,'gaussian');  
matrix9_clustered=imnoise(matrix9_clustered,'poisson');    
final_intensity=total_intensity_clustered*((0.5*Val+100)/100);  
matrix9_clustered=matrix9_clustered*(final_intensity/sum(sum(matrix9_clustered)))   ;   
%      
%     
matrix9_clustered=  (255*(matrix9_clustered./max(max(matrix9_clustered))));   
%     h=fspecial( 'gaussian' );  
%     matrix9_clustered =imfilter(matrix7_clustered,h,'replicate');   
%     matrix9_clustered =10*(matrix9_clustered).^0.3;  
%     matrix9_clustered =real(  matrix9_clustered );   
%     matrix9_clustered= matrix9_clustered./max(max( matrix9_clustered));  
%     matrix9_clustered=matrix9_clustered+0.02;   
%     matrix9_clustered=imnoise(matrix9_clustered,'gaussian');  
%     matrix9_clustered=imnoise(matrix9_clustered,'poisson');    
%     final_intensity=total_intensity_clustered*((0.5*Val+100)/100);  
%     matrix9_clustered=matrix9_clustered*(final_intensity/sum(sum(matrix9_clustered))) ;   
%     matrix9_clustered= uint8(255*(matrix9_clustered./max(max( matrix9_clustered))));   
%     stack_clustered(nnn).cdata=matrix9_clustered; %#ok<*SAGROW>   
stack_clustered(nnn).cdata=double(    matrix9_clustered);   
stack_BW(nnn).cdata= rot90(BW);  
stack_Segment(nnn).cdata= Segment;  
end %e  
handles.stack_Segment_asymetric=stack_Segment;  
handles.stack_BW_asymetric=stack_BW;  
handles.stack_non_clustered_asymetric=stack_non_clustered;  
handles.stack_clustered_asymetric=stack_clustered;  
guidata(hObject, handles);  
